# Supplementary material for: 6-Thioguanosine Monophosphate Prodrugs Display Enhanced Performance against Thiopurine-Resistant Leukemia and Breast Cancer Cells
Source: J Med Chem. 2022 Nov 14;65(22):15165–73. doi: 10.1021/acs.jmedchem.2c01010 (PMC9706553; doi:10.1021/acs.jmedchem.2c01010)
Supplement: Supplementary file 2 — jm2c01010_si_002.csv [file jm2c01010_si_002.csv]

6-Thioguanosine monophosphate prodrugs display enhanced performance against thiopurine-resistant leukemia and breast cancer cells
Sarah Moreno,† Magdalena Fickl,‡ Ingo Bauer,‡ Melanie Brunner,‡ Anna Rázková,† Dietmar Rieder,§ Isabel Delazer,‡ Ronald Micura,*† Alexandra Lusser*‡
Compound	Smiles
4a	O[C@@H]1[C@@H](COP([O-])(OCC2=CC=C(OC(C)=O)C=C2)=O)O[C@@H](N3C=NC4=C3N=C(N)NC4=S)[C@@H]1O.CC[NH+](CC)CC
4b	O[C@@H]1[C@@H](COP(OCCSC(C(C)(C)C)=O)(OCCSC(C(C)(C)C)=O)=O)O[C@@H](N2C=NC3=C2N=C(N)NC3=S)[C@@H]1O
5	O[C@@H]1[C@@H](COP(OCC2=CC=C(OC(C)=O)C=C2)(OCC3=CC=C(OC(C)=O)C=C3)=O)O[C@@H](N4C=NC5=C4N=C(N)N=C5SCC6=CC=C(OC(C)=O)C=C6)[C@@H]1O
10a	O[C@@H]1[C@@H](COP2(OC3=C(C=CC=C3)CO2)=O)O[C@@H](N4C=NC5=C4N=C(N)NC5=S)[C@@H]1O
10b	O[C@@H]1[C@@H](COP2(OC3=C(C=C(Cl)C=C3)CO2)=O)O[C@@H](N4C=NC5=C4N=C(N)NC5=S)[C@@H]1O
10c	O[C@@H]1[C@@H](COP(OC2=CC=CC=C2)(N[C@@H](C)C(OCC(CC)CC)=O)=O)O[C@@H](N3C=NC4=C3N=C(N)NC4=S)[C@@H]1O
